# Supplementary material for: KOMPEITO, an Atypical Arabidopsis Rhomboid-Related Gene, Is Required for Callose Accumulation and Pollen Wall Development
Source: Int J Mol Sci. 2022 May 25;23(11):5959. doi: 10.3390/ijms23115959 (PMC9180352; doi:10.3390/ijms23115959)
Supplement: Supplementary file 1 [file ijms-23-05959-s001.zip]

Archive with 1 entries (1 files):
- ijms-1684704-supplementary.pdf
